# Supplementary material for: Schizophrenia Synaptic Pathology and Antipsychotic Treatment in the Framework of Oxidative and Mitochondrial Dysfunction: Translational Highlights for the Clinics and Treatment
Source: Antioxidants (Basel). 2023 Apr 21;12(4):975. doi: 10.3390/antiox12040975 (PMC10135787; doi:10.3390/antiox12040975)
Supplement: Supplementary file 1 [file antioxidants-12-00975-s001.zip]

Archive with 1 entries (1 files):
- antioxidants-2305599-supplementary.pdf
